# Supplementary material for: Anxiety, depression and post-traumatic stress disorder in refugees resettling in high-income countries: systematic review and meta-analysis
Source: BJPsych Open. 2020 Jul 2;6(4):e68. doi: 10.1192/bjo.2020.54 (PMC7443922; doi:10.1192/bjo.2020.54)
Supplement: Supplementary file 1 [file S205647242000054Xsup001.zip]

Archive with 8 entries (8 files):
- S205647242000054Xsup001.docx
- S205647242000054Xsup002.pdf
- S205647242000054Xsup003.pdf
- S205647242000054Xsup004.pdf
- S205647242000054Xsup005.pdf
- S205647242000054Xsup006.pdf
- S205647242000054Xsup007.pdf
- S205647242000054Xsup008.pdf
